# Supplementary material for: Transcriptomic responses to high water temperature in two species of Pacific salmon
Source: Evol Appl. 2013 Nov 12;7(2):286–300. doi: 10.1111/eva.12119 (PMC3927889; doi:10.1111/eva.12119)
Supplement: Supplementary file 2 — Table S1. Functional analysis performed using the receiver operator characteristic (ROC) scoring method in ErmineJ for the first three principal components (PC) of the principal component analysis performed on all experimental years. Table S2. Functional analysis performed using the receiver operator characteristic (ROC) scoring method in ErmineJ for the principal component (PC) most associated with survival (PC1 for each year) for the principal component analysis performed on each individual experimental year. Table S3. Functional analysis performed using the receiver operator characteristic (ROC) scoring method in ErmineJ for the principal component (PC) most associated with temperature (PC4 for 2007 and 2009, PC3 for 2008) for the principal component analysis performed on each individual experimental year. Table S4. Annotation and gene function information for the 49 differentially expressed microarray features common between population and species. [file eva0007-0286-sd2.xlsx]

## Sheet: Table S1 (AllyearsPCA)
Functional analysis for the PCA performed on all experimental years									P - values
PC	GO Category	Name	GO ID	Name	GO ID	Probes	# of Genes	Score	PC1	PC2	PC3
1	Biological Process	Metabolic Process GO:0008152
1		Catabolic process	GO:0009056	protein catabolic process	GO:0030163	72	36	0.660248	0.0326807
1		Cellular metabolic process	GO:0044237	cellular lipid metabolic process	GO:0044255	171	71	0.619539	0.0315286
1		Nitrogen compound metabolic process	GO:0006807	polyamine metabolic process	GO:0006595	10	5	0.898097	0.0280952
1		Primary metabolic process	GO:0044238	lipid metabolic process	GO:0006629	195	83	0.629606	0.0142565
1				carbohydrate metabolic process	GO:0005975	179	70	0.614893	0.0331697	0.0403828
1		Response to Stimulus GO:0050896
1		Response to stress	GO:0006950	response to oxidative stress	GO:0006979	48	21	0.773544	0.00365
1	Molecular Function	Enzyme Regulator Activity GO:0030234
1		Enzyme regulator activity	GO:0030234	enzyme inhibitor activity	GO:0004857	72	22	0.722311	0.0273718		0.0292485
1		Binding GO:0005488
1		Ion binding	GO:0043167	cation binding	GO:0043169	187	81	0.627982	0.0145255
1				calcium ion binding	GO:0005509	85	35	0.667253	0.0305437
1		Lipid binding	GO:0008289	lipid binding	GO:0008289	92	30	0.687494	0.0274892
PC	GO Category	Name	GO ID	Name	GO ID	Probes	# of Genes	Score	PC1	PC2	PC3
2	Biological Process	Metabolic Process GO:0008152
2		Biosynthetic process	GO:0009058	protein amino acid glycosylation	GO:0006486	56	23	0.701168		0.0176633
2		Macromolecule metabolic process	GO:0043170	glycoprotein metabolic process	GO:0009100	73	26	0.658589		0.0406471
2		Nitrogen compound metabolic process	GO:0006807	RNA processing	GO:0006396	187	73	0.626266		0.0152182
2				RNA splicing	GO:0008380	104	42	0.665694		0.0215236
2		Death GO:0016265
2		Cell death	GO:0008219	apoptosis	GO:0006915	119	53	0.637835		0.0167198
2		Cellular Process GO:0009987
2		Cellular component organization or biogenesis at cellular level	GO:0071841	ribonucleoprotein complex assembly	GO:0022618	56	15	0.714862		0.0350504
2		Microtubule-based process	GO:0007017	microtubule-based process	GO:0007017	95	34	0.646472		0.0322691
2		Localization GO:0051179
2		Macromolecule localization	GO:0033036	protein localization	GO:0008104	195	89	0.632316		0.005113
2		Vesicle-mediated transport	GO:0016192	vesicle-mediated transport	GO:0016192	189	81	0.607454		0.0181596
2		Biological Regulation GO:0065007
2		Regulation of biological process	GO:0050789	positive regulation of developmental process	GO:0051094	188	91	0.591265		0.0308579
2		Regulation of biological quality	GO:0065008	negative regulation of cell size	GO:0045792	16	7	0.821172		0.0283553
2	Molecular Function	Enzyme Regulator Activity GO:0030234
2		Enzyme regulator activity	GO:0030234	GTPase regulator activity	GO:0030695	125	53	0.624107		0.0268295
2		Catalytic Activity GO:0003824
2		Hydrolase activity	GO:0016787	protein serine/threonine phosphatase activity	GO:0004722	19	8	0.827682		0.0179775
2				inositol or phosphatidylinositol phosphatase activity	GO:0004437	27	10	0.772227		0.0285146
2				hydrolase activity, acting on acid anhydrides	GO:0016817	235	87	0.595504	0.0446138	0.0286976	0.0498132
2		Ligase activity	GO:0016874	ubiquitin-protein ligase activity	GO:0004842	109	47	0.6504		0.0155546	0.0170379
2				ligase activity	GO:0016874	181	74	0.616861		0.0170425	0.0379766
2				ligase activity, forming carbon-nitrogen bonds	GO:0016879	143	58	0.630259		0.0177648
2		Binding GO:0005488
2		Nucleic acid binding	GO:0003676	RNA binding	GO:0003723	232	84	0.60653	0.034826	0.0187798
2		Nucleotide binding	GO:0000166	GTP binding	GO:0005525	61	24	0.70883		0.015778
2				guanyl nucleotide binding	GO:0019001	54	21	0.729316		0.0169264
2		Protein binding	GO:0005515	actin binding	GO:0003779	91	35	0.672852		0.0142086
2		Structural Molecule Activity GO:0005198
2		Structural molecule activity	GO:0005198	structural constituent of ribosome	GO:0003735	74	28	0.667213		0.0282144
2				structural molecule activity	GO:0005198	195	72	0.594631		0.0458912
2		Protein Binding Transcription Factor Activity GO:0000989
2		Transcription activator activity	GO:0016563	transcription activator activity	GO:0016563	149	69	0.60445		0.0311398
2		Transcription factor binding transcription factor activity	GO:0000989	transcription coactivator activity	GO:0003713	95	43	0.64666		0.0179907
2		Transporter Activity GO:0005215
2		Transporter activity	GO:0005215	transporter activity	GO:0005215	172	67	0.635417		0.0201178
2				substrate-specific transporter activity	GO:0022892	125	44	0.645451		0.0186796
PC	GO Category	Name	GO ID	Name	GO ID	Probes	# of Genes	Score	PC1	PC2	PC3
3	Biological Process	Cellular Process GO:0009987
3		Actin filament-based process	GO:0030029	actin filament-based process	GO:0030029	104	42	0.639921			0.0152013
3		Cell activation	GO:0001775	cell activation	GO:0001775	70	28	0.695242			0.005948
3		Cell adhesion	GO:0007155	cell adhesion	GO:0007155	206	93	0.588457			0.0230929
3		Cell cycle	GO:0007049	cell cycle	GO:0007049	210	93	0.649639			0.0001966
3		Cell junction organization	GO:0034330	cell junction assembly	GO:0034329	20	8	0.779558			0.0295981
3		Cellular developmental process	GO:0048869	keratinocyte differentiation	GO:0030216	26	7	0.916787			0.0008305
3		Cellular metabolic process	GO:0044237	sulfur metabolic process	GO:0006790	43	19	0.672455			0.0402995
3		Cellular response to stimulus	GO:0051716	G-protein coupled receptor protein signaling pathway	GO:0007186	65	41	0.647891			0.0118545
3				phosphoinositide-mediated signaling	GO:0048015	25	8	0.797743			0.0192473
3		Biological Adhesion GO:0022610
3		Biological adhesion	GO:0022610	biological adhesion	GO:0022610	195	85	0.58538			0.0347315
3		Metabolic Process GO:0008152
3		Catabolic process	GO:0009056	macromolecule catabolic process	GO:0009057	156	65	0.60928	0.0288305		0.0193087
3				cellular macromolecule catabolic process	GO:0044265	145	60	0.610234			0.0229076
3				cell cycle process	GO:0022402	184	84	0.644349			0.0006142
3		Macromolecule metabolic process	GO:0043170	proteolysis	GO:0006508	158	79	0.582018			0.0492815
3		Nitrogen compound metabolic process	GO:0006807	DNA metabolic process	GO:0006259	269	88	0.604585			0.009631
3				DNA replication	GO:0006260	99	35	0.651227			0.0167107
3				rRNA metabolic process	GO:0016072	28	10	0.737898			0.0382894
3				transcription, DNA-dependent	GO:0006351	81	37	0.618967			0.049749
3		Cell Proliferation GO:0008283
3		Cell proliferation	GO:0008283	cell proliferation	GO:0008283	152	71	0.635685		0.0326047	0.00327
3		Cellular Component Organization or Biogenesis GO:0044085
3		Cellular component biogenesis	GO:0044085	cellular component biogenesis	GO:0044085	271	97	0.64863		0.0305866	0.0002716
3		Multicellular Organismal Process GO:0032501
3		Coagulation	GO:0050817	coagulation	GO:0050817	16	10	0.745765			0.0330365
3		Multicellular organismal development	GO:0007275	blastocyst development	GO:0001824	20	8	0.763153			0.0390004
3		Localization GO:0051179
3		Establishment of localization	GO:0051234	amino acid transport	GO:0006865	21	5	0.836646			0.0338291
3		Growth GO:0040007
3		Growth	GO:0040007	growth	GO:0040007	48	23	0.676577			0.0226748
3		Response to Stimulus GO:0050896
3		Immune response	GO:0006955	immune response	GO:0006955	117	49	0.687206		0.0372717	0.0008407
3		Response to chemical stimulus	GO:0042221	response to chemical stimulus	GO:0042221	176	80	0.585694			0.0390297
3		Response to external stimulus	GO:0009605	response to external stimulus	GO:0009605	155	67	0.634668			0.003813
3		Response to stress	GO:0006950	response to wounding	GO:0009611	98	41	0.661951			0.005836
3				wound healing	GO:0042060	25	14	0.723644			0.0227421
3		Biological Regulation GO:0065007
3		Regulation of biological process	GO:0050789	regulation of cell proliferation	GO:0042127	187	79	0.646266		0.0192992	0.0007424
3				regulation of DNA metabolic process	GO:0051052	37	19	0.73607			0.00582
3				regulation of DNA replication initiation	GO:0030174	21	12	0.790699			0.005872
3				positive regulation of signal transduction	GO:0009967	68	35	0.656004			0.014042
3				regulation of protein metabolic process	GO:0051246	124	47	0.620376			0.0280402
3				regulation of hydrolase activity	GO:0051336	80	30	0.64922			0.0288422
3		Regulation of biological quality	GO:0065008	homeostatic process	GO:0042592	141	60	0.644354			0.003414
3	Molecular Function	Binding GO:0005488
3		Antigen binding	GO:0003823	antigen binding	GO:0003823	24	8	0.862763			0.003533
3		Chromatin binding	GO:0003682	chromatin binding	GO:0003682	61	28	0.68538			0.008533
3		Cofactor binding	GO:0048037	cofactor binding	GO:0048037	35	14	0.701606			0.0392718
3		Ion binding	GO:0043167	zinc ion binding	GO:0008270	86	45	0.611261			0.0427363
3		Peptide binding	GO:0042277	peptide binding	GO:0042277	29	13	0.70129			0.0465322
3				cytoskeletal protein binding	GO:0008092	177	72	0.630794		0.027385	0.003767
3				protein binding, bridging	GO:0030674	56	26	0.681752			0.0133893
3				histone deacetylase binding	GO:0042826	10	7	0.796452			0.0292318
3				SH3 domain binding	GO:0017124	16	9	0.754515			0.0352823
3				cytokine binding	GO:0019955	33	13	0.705093			0.0421608
3		Enzyme Regulator Activity GO:0030234
3		Enzyme regulator activity	GO:0030234	enzyme regulator activity	GO:0030234	243	99	0.6257	0.0286535	0.0286335	0.0009904
3				enzyme activator activity	GO:0008047	104	44	0.654327			0.006905
3				enzyme inhibitor activity	GO:0004857	72	22	0.672383	0.0273718		0.0292485
3		Catalytic Activity GO:0003824
3		Hydrolase activity	GO:0016787	phosphoprotein phosphatase activity	GO:0004721	49	23	0.689711			0.0143612
3				GTPase activity	GO:0003924	51	22	0.659519			0.0411615
3		Ligase activity	GO:0016874	ubiquitin-protein ligase activity	GO:0004842	109	47	0.630527		0.0155546	0.0170379
3				ligase activity	GO:0016874	181	74	0.589835		0.0170425	0.0379766
3		Molecular Transducer Activity GO:0060089
3		Signal transducer activity	GO:0004871	transmembrane receptor activity	GO:0004888	126	69	0.633447			0.003658
3				receptor activity	GO:0004872	180	99	0.581469			0.0302549

## Sheet: Table S2 (PC1)
Functional analysis for PC1 from the PCA from each experimental year					P - values
GO Category	Name	GO ID	Name	GO ID	2007	2008	2009
Biological Process	Metabolic Process GO:0008152
	Biosynthetic process	GO:0009058	prostaglandin biosynthetic process	GO:0001516		0.0441265
	Catabolic process	GO:0009056	carbohydrate catabolic process	GO:0016052			0.0493845
			catabolic process	GO:0009056	0.0435415
			cellular catabolic process	GO:0044248	0.0447837
	Cellular metabolic process	GO:0044237	carboxylic acid metabolic process	GO:0019752		0.037136
			cellular carbohydrate metabolic process	GO:0044262		0.0454746
			cellular lipid metabolic process	GO:0044255	0.0499409	0.0240795
			glucose metabolic process	GO:0006006	0.0237328
			monocarboxylic acid metabolic process	GO:0032787	0.044564
			prostaglandin metabolic process	GO:0006693	0.0428712
	Macromolecule metabolic process	GO:0043170	proteolysis	GO:0006508			0.0482546
	Primary metabolic process	GO:0044238	carbohydrate metabolic process	GO:0005975			0.022451
			lipid metabolic process	GO:0006629	0.0416111	0.0206174
	Death GO:0016265
	Cell death	GO:0008219	apoptosis	GO:0006915		0.0452591	0.009507
	Cell Proliferation GO:0008283
	Cell proliferation	GO:0008283	cell proliferation	GO:0008283	0.0121209	0.001567
	Cellular Process GO:0009987
	Cellular homeostasis	GO:0019725	cellular ion homeostasis	GO:0006873	0.0492609	0.0347702
	Response to Stimulus GO:0050896
	Cellular response to stimulus	GO:0051716	cell surface receptor linked signal transduction	GO:0007166	0.0152631
			enzyme linked receptor protein signaling pathway	GO:0007167	0.0481835
			G-protein coupled receptor protein signaling pathway	GO:0007186		0.0344564
			second-messenger-mediated signaling	GO:0019932		0.0213192
	Immune response	GO:0006955	immune response	GO:0006955	0.0358573	0.005381
	Response to chemical stimulus	GO:0042221	response to chemical stimulus	GO:0042221		0.0101797	0.040211
	Response to endogenous stimulus	GO:0009719	response to endogenous stimulus	GO:0009719		0.0372289
	Response to external stimulus	GO:0009605	response to external stimulus	GO:0009605	0.0457651	0.003571
	Response to stress	GO:0006950	response to oxidative stress	GO:0006979	0.0487181
	Defence response	GO:0006952	inflammatory response	GO:0006954		0.0347543
			response to wounding	GO:0009611		0.0170772
	Immune System Process GO:0002376
	Immune system process	GO:0002376	immune system process	GO:0002376	0.0460771
	Biological Regulation GO:0065007
	Regulation of biological process	GO:0050789	regulation of catalytic activity	GO:0050790		0.0114417
			induction of apoptosis	GO:0006917	0.0391304	0.0446574
			regulation of cell cycle	GO:0051726	0.0459516	0.001352
			regulation of cell proliferation	GO:0042127		0.0238853	0.009472
	Regulation of biological quality	GO:0065008	cation homeostasis	GO:0055080		0.025897
Molecular Function	Binding GO:0005488
	Antigen binding	GO:0003823	antigen binding	GO:0003823	0.030647	0.0006608
	Carbohydrate binding	GO:0030246	carbohydrate binding	GO:0030246		0.0287172
	Ion binding	GO:0043167	zinc ion binding	GO:0008270		0.002095
	Lipid binding	GO:0008289	lipid binding	GO:0008289		0.0446184
	Protein binding	GO:0005515	receptor binding	GO:0005102		0.046464
	Catalytic Activity GO:0003824
	Ligase activity	GO:0016874	ubiquitin-protein ligase activity	GO:0004842			0.0370423
	Oxidoreductase activity	GO:0016491	oxidoreductase activity, acting on paired donors, with incorporation or reduction of molecular oxygen	GO:0016709		0.0267399
	Molecular Transducer Activity GO:0060089
	Signal transducer activity	GO:0004871	G-protein coupled receptor activity	GO:0004930		0.0346185
	Transporter Activity GO:0005215
	Transmembrane transporter activity	GO:0022857	active transmembrane transporter activity	GO:0022804		0.046282	0.009224

## Sheet: Table S3 (TempPCs)
Functional analysis for the PC most associated with the temperature treatment from each experimental year					P - values
GO Category	Name	GO ID	Name	ID	2007	2008	2009
Biological Process	Metabolic Process GO:0008152
	Biosynthetic process	GO:0009058	translation	GO:0006412	0.0117265
	Catabolic process	GO:0009056	catabolic process	GO:0009056	0.008616
			cellular catabolic process	GO:0044248	0.0134746
	Cellular metabolic process	GO:0044237	organic acid metabolic process	GO:0006082	0.0410154
			sulfur metabolic process	GO:0006790	0.0222663
			cofactor metabolic process	GO:0051186	0.0421615
	Nitrogen compound metabolic process	GO:0006807	mRNA metabolic process	GO:0016071	0.0215864		0.0406661
			mRNA processing	GO:0006397	0.048886		0.0246833
			RNA processing	GO:0006396	0.0214274	0.0450438	0.0473321
			cellular amine metabolic process	GO:0009308	0.042985
			cellular nitrogen compound metabolic process	GO:0034641	0.0306109
			methionine metabolic process	GO:0006555	0.008784
			nitrogen compound metabolic process	GO:0006807	0.0408659
			DNA metabolic process	GO:0006259	0.0004556		0.0451051
			DNA replication	GO:0006260	0.001061
	Cellular Process GO:0009987
	Cell cycle	GO:0007049	cell cycle	GO:0007049	0.0007715
			G1/S transition of mitotic cell cycle	GO:0000082	0.0218164		0.0267213
			mitotic cell cycle	GO:0000278	1.103e-06
	Microtubule-based process	GO:0007017	microtubule-based process	GO:0007017	0.0359647
	Cellular component organization or biogenesis at cellular level	GO:0071841	organelle fission	GO:0048285	0.003875
			establishment or maintenance of chromatin architecture	GO:0006325	0.0427398		0.0248566
	Cell Proliferation GO:0008283
	Cell proliferation	GO:0008283	cell proliferation	GO:0008283	0.0431007
	Response to Stimulus GO:0050896
	Detection of stimulus	GO:0051606	detection of stimulus	GO:0051606	0.0145894
			protein amino acid autophosphorylation	GO:0046777			0.0445288
	Response to biotic stimulus	GO:0009607	response to biotic stimulus	GO:0009607	0.0469696
			response to virus	GO:0009615	0.009239
	Response to stress	GO:0006950	response to oxidative stress	GO:0006979			0.0355463
	Multicellular Organismal Process GO:0032501
	Multicellular organismal development	GO:0007275	embryonic development	GO:0009790	0.0126518
	Multi-organism Process GO:0051704
	Multi-organism process	GO:0051704	multi-organism process	GO:0051704	0.0406977
	Biological Regulation GO:0065007
	Regulation of biological process	GO:0050789	regulation of transcription from RNA polymerase II promoter	GO:0006357	0.009596
			negative regulation of metabolic process	GO:0009892	0.0112531
			positive regulation of cellular metabolic process	GO:0031325	0.003856		0.0276029
			regulation of DNA metabolic process	GO:0051052	0.006678
			anti-apoptosis	GO:0006916	0.0115099		0.0364179
			regulation of cell proliferation	GO:0042127	0.0308382
	Reproduction GO:0000003
	Reproductive process	GO:0022414	viral reproductive process	GO:0022415	0.0337732
	Viral Reproduction GO:0016032
	Viral reproduction	GO:0016032	viral reproduction	GO:0016032	0.010516
Molecular Function	Antioxidant Activity GO:0016209
	Antioxidant activity	GO:0016209	antioxidant activity	GO:0016209			0.0322375
	Binding GO:0005488
	DNA binding	GO:0003684	damaged DNA binding	GO:0003684	0.0466472
	Nucleic acid binding	GO:0003676	RNA binding	GO:0003723	0.0128649	0.0462094	0.0232322
			translation factor activity, nucleic acid binding	GO:0008135			0.0471808
			translation initiation factor activity	GO:0003743		0.0182829
	Nucleotide binding	GO:0000166	GTP binding	GO:0005525	0.008553
			guanyl nucleotide binding	GO:0019001	0.0337876
			ATP binding	GO:0005524			0.0447542
	Protein binding	GO:0005515	transcription factor binding	GO:0008134	0.0273811
			histone binding	GO:0042393	0.0338033
			calmodulin binding	GO:0005516	0.0458448
			steroid hormone receptor binding	GO:0035258			0.0453757
	Catalytic Activity GO:0003824
	Hydrolase activity	GO:0016787	ATPase activity	GO:0016887			0.0469775
			ATPase activity, coupled	GO:0042623	0.0444359
			hydrolase activity, acting on acid anhydrides	GO:0016817	0.007466		0.0297099
			exonuclease activity	GO:0004527	0.00902
	Isomerase activity	GO:0016853	intramolecular oxidoreductase activity	GO:0016860	0.047334
	Ligase activity	GO:0016874	ligase activity	GO:0016874	0.0220724		0.034716
			ligase activity, forming carbon-nitrogen bonds	GO:0016879	0.049978
	Oxidoreductase activity	GO:0016491	oxidoreductase activity, acting on peroxide as acceptor	GO:0016684			0.0367568
	Transferase activity	GO:0016740	S-adenosylmethionine-dependent methyltransferase activity	GO:0008757	0.0110406
			transferase activity, transferring one-carbon groups	GO:0016741	0.0271589		0.0277386
			histone methyltransferase activity	GO:0042054			0.0222789
			protein methyltransferase activity	GO:0008276			0.025113
			transferase activity, transferring acyl groups	GO:0016746			0.0340938
			transferase activity, transferring acyl groups other than amino-acyl groups	GO:0016747			0.0455657
	Structural Molecule Activity GO:0005198
	Structural molecule activity	GO:0005198	structural constituent of cytoskeleton	GO:0005200	0.0451203
			structural molecule activity	GO:0005198	0.0334715
	Protein Binding Transcription Factor Activity GO:0000989
	transcription activator activity	GO:0016563	transcription activator activity	GO:0016563	0.0475261		0.0351178
	Transcription factor binding transcription factor activity	GO:0000989	transcription cofactor activity	GO:0003712	0.0344958

## Sheet: Table S4 (49 common genes)
					GO Category
Annotation ID	Gene Symbol	Gene Description	Biological Process	Molecular Function	Cellular Component
C067R011	FKBP10	FK506-binding protein 10 precursor	Protein folding	Calcium ion binding
C165R115	FKBP10	FK506-binding protein 10 precursor	Protein folding	Calcium ion binding
C124R099	FKBP10	FK506-binding protein 10 precursor	Protein folding	Calcium ion binding
C171R003	FKBP10	FK506-binding protein 10 precursor	Protein folding	Calcium ion binding
C154R080	FKBP10	FK506-binding protein 10 precursor	Protein folding	Calcium ion binding
C182R027	HSP90AA1	Heat shock protein HSP 90-alpha	Protein folding; Response to stress	ATP binding; Unfolded protein binding
C020R155	HSP90AB1	Heat shock protein HSP 90-beta	Protein folding; Response to stress	ATP binding; Unfolded protein binding
C009R155	SERPINH1	Serpin H1 precursor	Response to stress; Response to unfolded protein; Regulation of proteolysis; Negative regulation of endopeptidase activity	Collagen binding; Serine-type endopeptidase inhibitor activity	Endoplasmic reticulum
C044R036	SERPINH1	Serpin H1 precursor	Response to stress; Response to unfolded protein; Regulation of proteolysis; Negative regulation of endopeptidase activity	Collagen binding; Serine-type endopeptidase inhibitor activity	Endoplasmic reticulum
C265R019	SERPINH1	Serpin H1 precursor	Response to stress; Response to unfolded protein; Regulation of proteolysis; Negative regulation of endopeptidase activity	Collagen binding; Serine-type endopeptidase inhibitor activity	Endoplasmic reticulum
C205R085	SERPINH1	Serpin H1 precursor	Response to stress; Response to unfolded protein; Regulation of proteolysis; Negative regulation of endopeptidase activity	Collagen binding; Serine-type endopeptidase inhibitor activity	Endoplasmic reticulum
C236R132	SERPINH1	Serpin H1 precursor	Response to stress; Response to unfolded protein; Regulation of proteolysis; Negative regulation of endopeptidase activity	Collagen binding; Serine-type endopeptidase inhibitor activity	Endoplasmic reticulum
C061R023	AP3S1	AP-3 complex subunit sigma-1	Intracellular protein transport; Vesicle-mediated transport	Protein transporter activity	Membrane coat
C097R045	CARM1	Histone-arginine methyltransferase CARM1	Transcription, DNA-dependent; Methylation	Methyltransferase activity	Nucleus; Cytoplasm
C107R130	CIRBP	Cold-inducible RNA-binding protein	Response to stress; Response to cold; negative and positive regulation of translation	Nucleic acid binding; Translation repressor activity	Nucleus; Cytoplasm
C102R083	EEF2	Elongation factor 2	Translational elongation	Tranlation elongation factor activity; GTP binding
C096R117	EIF4A2	Eukaryotic initiation factor 4A-II	Translational initiation	Nucleic acid binding; Translation initiation factor activity; ATP binding
C240R154	EIF4ENIF1	Eukaryotic translation initiation factor 4E transporter	Translational initiation	Translation initiation factor activity	Intracellular membrane-bounded organelle
C131R020	RPL32	60S ribosomal protein L32	Translation	Structural constituent of ribosome	Intracellular; ribosome
C158R169	RPL36A	60S ribosomal protein L36a	Translation	Structural constituent of ribosome	Intracellular; ribosome
C205R010	SCFD1	Sec1 family domain-containing protein 1	Vesicle docking involved in exocytosis; Vesicle-mediated transport
C036R063	SFRS2	Splicing factor, arginine/serine-rich 10	mRNA processing; RNA splicing	Nucleotide binding; Nucleic acid binding	Nucleus
C078R152	SFRS2	Splicing factor, arginine/serine-rich 2	mRNA processing; RNA splicing; mRNA export from nucleus	Nucleotide binding; Nucleic acid binding	Nucleus
C187R068	SFRS2	Splicing factor, arginine/serine-rich 2	mRNA processing; RNA splicing; mRNA export from nucleus	Nucleotide binding; Nucleic acid binding	Nucleus
C254R016	SFRS2	Splicing factor, arginine/serine-rich 10	mRNA processing; RNA splicing	Nucleotide binding; Nucleic acid binding	Nucleus
C084R083	SFRS2	Splicing factor, arginine/serine-rich 2	mRNA processing; RNA splicing; mRNA export from nucleus	Nucleotide binding; Nucleic acid binding	Nucleus
C025R120	SFRS9	Splicing factor, arginine/serine-rich 9	mRNA processing; RNA splicing; mRNA export from nucleus; Termination of RNA polymerase II transcription	Nucleotide binding; Nucleic acid binding	Nucleus
C074R026	SFRS9	Splicing factor, arginine/serine-rich 9	mRNA processing; RNA splicing; mRNA export from nucleus; Termination of RNA polymerase II transcription	Nucleotide binding; Nucleic acid binding	Nucleus
C204R073	ZBTB46	Zinc finger and BTB domain-containing protein 46	Regulation of transcription, DNA-dependent	Nucleic acid binding; Zinc ion binding; Metal ion binding	Intracellular; Nucleus
C128R089	ATHL1	Acid trehalase-like protein 1	Carbohydrate metabolic process	Catalytic activity; Hydrolase activity
C074R104	COX6B1	Cytochrome c oxidase subunit VIb isoform 1	Respiratory electron transport chain; Oxidation-reduction process	Cytochrome-c oxidase activity	Mitochondrion
C042R086	COX6B1	Cytochrome c oxidase subunit VIb isoform 1	Respiratory electron transport chain; Oxidation-reduction process	Cytochrome-c oxidase activity	Mitochondrion
C149R170	COX6B1	Cytochrome c oxidase subunit VIb isoform 1	Respiratory electron transport chain; Oxidation-reduction process	Cytochrome-c oxidase activity	Mitochondrion
C125R081	IDH3B	Isocitrate dehydrogenase [NAD] subunit beta, mitochondrial precursor	Tricarboxylic acid cycle; Oxidation-reduction process	Magnesium ion binding; Isocitrate dehydrogenase (NAD+) activity; Oxidoreductase activity
C007R028	MPDU1	Mannose-P-dolichol utilization defect 1 protein	Protein folding; Oligosaccharide biosynthetic process		Mitochondrion; Endoplasmic reticulum
C241R021	ST6GALNAC6	Alpha-N-acetylgalactosaminide alpha-2,6-sialyltransferase 6	Protein glycosylation; Oligosaccharide biosynthetic process; Glycoprotein metabolic process	transferase activity, transferring glycosyl groups	Golgi apparatus; Membrane
C194R063	CRELD1	Cysteine-rich with EGF-like domain protein 1 precursor		Calcium ion binding	Integral to membrane
C014R149	MAP3K14	Mitogen-activated protein kinase kinase kinase 14	Protein phosphorylation; Immune response; I-kappaB kinase/NF-kappaB cascade	Protein kinase activity; Protein serine/threonine kinase activity; NF-kappaB-inducing kinase activity	Nucleus; Cytoplasm
C246R153	PARK7	Protein DJ-1	Proteolysis; Response to stress; Inflammatory response; Response to oxidative stress	mRNA binding; peptidase activity; Hydrolase activity	Nucleus; Cytoplasm; Mitochondrion
C035R144	SEPW1	Selenoprotein W	Cell redox homeostasis	Selenium binding; Antioxidant activity	Cytoplasm
C258R108	SEPW1	Selenoprotein W	Cell redox homeostasis	Selenium binding; Antioxidant activity	Cytoplasm
C052R159	SEPW1	Selenoprotein W	Cell redox homeostasis	Selenium binding; Antioxidant activity	Cytoplasm
C155R164	SEPW1	Selenoprotein W	Cell redox homeostasis	Selenium binding; Antioxidant activity	Cytoplasm
C045R100	ATP1A1	Sodium/potassium-transporting ATPase subunit alpha-1 precursor	ATP biosynthetic process; Ion transport	ATP binding	Integral to plasma membrane
C140R056	ATP1A1	Sodium/potassium-transporting ATPase subunit alpha-1 precursor	ATP biosynthetic process; Ion transport	ATP binding	Integral to plasma membrane
C160R143	ZGC:63572	Transmembrane protein 185-like			Integral to membrane
C190R095	C1ORF124	Zinc finger RAD18 domain-containing protein C1orf124	DNA repair	DNA Binding; Metal ion binding	Nuclear speck
C102R089	KCT2	Keratinocytes-associated transmembrane protein 2 precursor			Integral to membrane
C182R024		UNKNOWN
